# Supplementary material for: Hospital-wide survey of clinical experience with artificial intelligence applied to daily chest radiographs
Source: PLoS One. 2023 Mar 2;18(3):e0282123. doi: 10.1371/journal.pone.0282123 (PMC9980810; doi:10.1371/journal.pone.0282123)
Supplement: S1 Data — (XLSX) [file pone.0282123.s003.xlsx]

## Sheet: clinician
sex	Location of dedicated patients				Experience with AI-based education	Experience with AI-based research	Overall experience with AI (~2020.2)	Overall experience with AI (2020.3~)	Proportion of chest radiographs among all utilized images in a day	Proportion of cases referring to AI results among all utilized chest radiographs in a day	Reasons for referring to the analysis results of the AI program				AI results that were mainly referred to				Subjective trust levels for the AI results	Extent of changing one’s own reading results after referring to the AI results	Influence on the reading time of chest radiographs	Best advantage of the AI-based software					Influence on the number of reading requests	pick the location where they thought the AI results were put to best use				Ranking the most useful finding among the nine types of lesions analyzed by AI										2020년도 3가지 항목 (nodule, consolidation, pneumothorax) 만 표시되었던 version 2와 2021년 8가지 항목 (nodule, consolidation, pneumothorax, atelectasis, cardiomegaly, fibrosis, pneumoperitoneum, pleural effusion)에 abbreviation이 추가된 version 3 중 선호하는 형태는 무엇입니까?	병변 위치 표시를 위한 color heatmap과 grayscale heatmap 중 선호하는 형태는 무엇입니까?		AI results that would be welcomed if available after future developments in technology
Response	ER	ICU	inpatient	outpatient	Response	Response	Open-Ended Response	Open-Ended Response	Open-Ended Response	Open-Ended Response	Relatively accurate AI results	Lowers the risk of missing lesions	User-friendly method that makes checking AI results easy	Has become routine to check the AI results	Total abnormality score	Lesion type (abbreviation)	Lesion location (ROI)	Abnormality score (per lesion)	Open-Ended Response	Open-Ended Response	Open-Ended Response	Shortens decision times	Enables lesion detection	Discrimination of normal and abnormal lesions	Differential diagnosis of lesions	Triage of radiographs for reading sessions	Open-Ended Response	Outpatient	Inpatient	ER	ICU	Nodule	Consolidation	Pneumothorax	Atelectasis	Cardiomegaly	Fibrosis	Pneumoperitoneum	Pleural effusion	Calcification	Tuberculosis	Response	Response	기타 의견을 입력해주세요	Addition of readable lesion types	Increased diagnostic accuracy for lesion detection	Comparison function for lesions	Alarm system for urgent conditions	Expansion of the applicable age range
M			inpatient	outpatient	no	no	0	0
M	ER				yes	yes	30	50	70	100		Lowers the risk of missing lesions	User-friendly method that makes checking AI results easy	Has become routine to check the AI results			Lesion location (ROI)		70	25	10	Shortens decision times	Enables lesion detection	Discrimination of normal and abnormal lesions			0	40%	10%	50%	20%	2	1	3	5	7	6	8	4	9	10	Version 3	Grayscale heatmap				Comparison function for lesions
M	ER		inpatient	outpatient	no	no	12	11	49	100	Relatively accurate AI results	Lowers the risk of missing lesions		Has become routine to check the AI results		Lesion type (abbreviation)	Lesion location (ROI)	Abnormality score (per lesion)	70	10	-50	Shortens decision times	Enables lesion detection	Discrimination of normal and abnormal lesions	Differential diagnosis of lesions		-49	70%	70%	100%	70%	2	1	3	4	7	8	9	6	10	5	Version 3	Color heatmap				Comparison function for lesions	Alarm system for urgent conditions
M	ER	ICU		outpatient	no	no	0	40	20	7	Relatively accurate AI results				Total abnormality score				50	10	50	Shortens decision times					-30			70%	70%	4	1	5	7	2	8	9	6	3	10	Version 3	Grayscale heatmap
F	ER		inpatient	outpatient	no	no	22	24	12	1			User-friendly method that makes checking AI results easy		Total abnormality score				54	0	-7	Shortens decision times		Discrimination of normal and abnormal lesions			1	20%	80%	90%	90%	2	10	3	5	6	4	7	9	8	1	Version 2	Color heatmap					Alarm system for urgent conditions
M	ER	ICU	inpatient	outpatient	yes	yes	59	50	80	80	Relatively accurate AI results	Lowers the risk of missing lesions			Total abnormality score	Lesion type (abbreviation)	Lesion location (ROI)		90	40	-30		Enables lesion detection				0	90%	90%	90%	100%	1	2	3	4	10	6	7	8	9	5	Version 3	Color heatmap			Increased diagnostic accuracy for lesion detection
M			inpatient	outpatient	no	no	0	14
M	ER	ICU	inpatient	outpatient	no	no	0	0	31	100		Lowers the risk of missing lesions			Total abnormality score	Lesion type (abbreviation)			80	51	-23		Enables lesion detection				0	80%	80%	90%	90%	1	2	7	3	6	5	8	4	9	10	Version 3	Grayscale heatmap			Increased diagnostic accuracy for lesion detection	Comparison function for lesions
M	ER	ICU	inpatient	outpatient	no	no	0	20	20	50		Lowers the risk of missing lesions	User-friendly method that makes checking AI results easy			Lesion type (abbreviation)	Lesion location (ROI)		80	30	-50	Shortens decision times	Enables lesion detection				-20	0%	50%	0%	50%	1	2	3	4	6	9	7	5	10	8	Version 3	Grayscale heatmap				Comparison function for lesions
F	ER		inpatient	outpatient	no	no	0	25
M			inpatient		no	no	0	50
M			inpatient	outpatient	yes	yes	20	55	85	11	Relatively accurate AI results	Lowers the risk of missing lesions	User-friendly method that makes checking AI results easy		Total abnormality score	Lesion type (abbreviation)	Lesion location (ROI)		90	90	0	Shortens decision times	Enables lesion detection	Discrimination of normal and abnormal lesions	Differential diagnosis of lesions		-49	80%	80%			1	2	4	6	8	5	9	7	10	3	Version 3	Color heatmap					Alarm system for urgent conditions
M				outpatient	no	no	0	0	5	0									80	0	10	Shortens decision times		Discrimination of normal and abnormal lesions			-20	50%	50%	60%	30%	1	2	3	4	7	6	8	9	5	10	Version 3	Color heatmap					Alarm system for urgent conditions
M	ER		inpatient		no	no	0	0
F					no	no	0	0	11	0									70	0	-20	Shortens decision times	Enables lesion detection	Discrimination of normal and abnormal lesions			0	80%	80%	90%	50%	1	2	3	4	9	8	10	5	7	6	Version 2	Color heatmap			Increased diagnostic accuracy for lesion detection	Comparison function for lesions		Expansion of the applicable age range
M	ER	ICU	inpatient	outpatient	no	no	5	22	66	29				Has become routine to check the AI results				Abnormality score (per lesion)	90	3	-50	Shortens decision times					-50	80%	90%	90%	90%	1	4	2	5	3	6	7	8	10	9	Version 2	Grayscale heatmap					Alarm system for urgent conditions
F					yes	no	1	80	90	100		Lowers the risk of missing lesions		Has become routine to check the AI results	Total abnormality score	Lesion type (abbreviation)	Lesion location (ROI)	Abnormality score (per lesion)	90	20	0			Discrimination of normal and abnormal lesions			0			100%	100%	6	4	1	3	7	8	9	5	10	2	Version 3	Grayscale heatmap			Increased diagnostic accuracy for lesion detection	Comparison function for lesions
M	ER	ICU	inpatient	outpatient	no	no	20	80	50	40		Lowers the risk of missing lesions		Has become routine to check the AI results			Lesion location (ROI)		70	20	10		Enables lesion detection				0	60%	30%	30%	30%	1	2	3	4	9	7	5	6	10	8	Version 3	Color heatmap		Addition of readable lesion types	Increased diagnostic accuracy for lesion detection	Comparison function for lesions	Alarm system for urgent conditions	Expansion of the applicable age range
F	ER				no	no	10	20
M	ER				no	no	0	1
M			inpatient	outpatient	no	no	1	20	5	100			User-friendly method that makes checking AI results easy	Has become routine to check the AI results	Total abnormality score	Lesion type (abbreviation)			30	20	-10		Enables lesion detection				0	80%	50%			2	5	1	8	10	6	3	9	7	4	Version 2	Color heatmap			Increased diagnostic accuracy for lesion detection	Comparison function for lesions	Alarm system for urgent conditions
M	ER				no	no	0	30	70	100		Lowers the risk of missing lesions		Has become routine to check the AI results	Total abnormality score	Lesion type (abbreviation)	Lesion location (ROI)	Abnormality score (per lesion)	50	19	-20		Enables lesion detection	Discrimination of normal and abnormal lesions			0	30%	0%	50%	0%	9	2	6	5	8	4	7	1	10	3	Version 3	Color heatmap			Increased diagnostic accuracy for lesion detection	Comparison function for lesions
M	ER		inpatient	outpatient
M	ER		inpatient	outpatient	yes	no	0	51	10	100	Relatively accurate AI results	Lowers the risk of missing lesions			Total abnormality score		Lesion location (ROI)		75	100	-33	Shortens decision times	Enables lesion detection	Discrimination of normal and abnormal lesions			0	100%	80%	100%	80%	1	7	2	8	6	9	4	5	10	3	Version 3	Color heatmap			Increased diagnostic accuracy for lesion detection		Alarm system for urgent conditions
M		ICU		outpatient	no	no	0	46	70	25		Lowers the risk of missing lesions				Lesion type (abbreviation)	Lesion location (ROI)		50	25	0		Enables lesion detection				0	50%	50%	0%	50%	1	2	3	5	8	9	4	7	10	6	Version 3	Color heatmap				Comparison function for lesions
F					no	no	1	25
F	ER	ICU	inpatient	outpatient	no	no	50	80	90	50		Lowers the risk of missing lesions		Has become routine to check the AI results	Total abnormality score		Lesion location (ROI)		80	10	0			Discrimination of normal and abnormal lesions			0	50%	10%	0%	0%	6	7	2	5	1	9	3	4	10	8	Version 3	Grayscale heatmap				Comparison function for lesions
F	ER	ICU	inpatient	outpatient	no	no	51	48
M	ER	ICU	inpatient	outpatient	no	no	0	0	10	5		Lowers the risk of missing lesions			Total abnormality score	Lesion type (abbreviation)	Lesion location (ROI)		70	0	-44	Shortens decision times					0	70%	70%	70%	70%	1	4	5	6	3	7	8	2	9	10	Version 3	Grayscale heatmap		Addition of readable lesion types
M				outpatient	no	no	10	20	5	1									72	2	-49						-5	50%	50%	50%	50%	1	2	3	4	5	6	7	8	9	10	Version 2	기타 의견을 입력해주세요	경험이 없습니다.			Comparison function for lesions
M				outpatient	no	no	15	0	23	5									80	95	0		Enables lesion detection	Discrimination of normal and abnormal lesions			0	70%	0%	100%	100%	1	2	4	9	5	6	7	8	10	3	Version 3	Grayscale heatmap					Alarm system for urgent conditions
M			inpatient	outpatient	yes	no	58	50	10	1									83	0	-24			Discrimination of normal and abnormal lesions			-22	80%	70%	80%	80%	1	2	9	7	6	4	10	8	5	3	Version 3	Color heatmap		Addition of readable lesion types	Increased diagnostic accuracy for lesion detection	Comparison function for lesions	Alarm system for urgent conditions	Expansion of the applicable age range
M			inpatient	outpatient	no	yes	25	49	70	30		Lowers the risk of missing lesions			Total abnormality score		Lesion location (ROI)		50	30	-5			Discrimination of normal and abnormal lesions			0	40%	30%	40%	40%	4	2	1	3	9	7	5	10	8	6	Version 2	Color heatmap
M	ER	ICU	inpatient	outpatient	no	yes	76	72	77	5	Relatively accurate AI results				Total abnormality score		Lesion location (ROI)		90	0	-50	Shortens decision times	Enables lesion detection	Discrimination of normal and abnormal lesions			-50	100%	80%	100%	90%	1	2	3	7	4	6	8	5	9	10	Version 3	Grayscale heatmap						Expansion of the applicable age range
M	ER	ICU	inpatient	outpatient	no	no	0	50	20	80		Lowers the risk of missing lesions					Lesion location (ROI)		85	50	20		Enables lesion detection		Differential diagnosis of lesions	Triage of radiographs for reading sessions	-40	60%	70%	90%	90%	1	2	5	3	6	7	9	8	4	10	Version 3	Color heatmap				Comparison function for lesions	Alarm system for urgent conditions
M			inpatient		no	no	8	32
F			inpatient		no	no	0	0	50	50					Total abnormality score				50	0	0	Shortens decision times	Enables lesion detection				0	80%	50%	50%	50%	1	2	10	3	4	5	8	9	6	7	Version 3	Grayscale heatmap		Addition of readable lesion types				Expansion of the applicable age range
M	ER		inpatient	outpatient	no	no	0	20
M		ICU	inpatient	outpatient	no	yes	0	1	20	0									50	0	0			Discrimination of normal and abnormal lesions			0		50%			1	2	5	3	4	6	10	7	8	9	Version 3	Color heatmap			Increased diagnostic accuracy for lesion detection		Alarm system for urgent conditions
M	ER	ICU	inpatient	outpatient	no	no	15	30	15	10			User-friendly method that makes checking AI results easy		Total abnormality score				52	25	-10		Enables lesion detection	Discrimination of normal and abnormal lesions			-10	40%	40%	60%	60%	1	5	3	6	7	8	2	4	9	10	Version 3	Color heatmap		Addition of readable lesion types	Increased diagnostic accuracy for lesion detection		Alarm system for urgent conditions
F	ER	ICU	inpatient	outpatient	no	no	51	23	91	10		Lowers the risk of missing lesions		Has become routine to check the AI results		Lesion type (abbreviation)			30	20	20		Enables lesion detection	Discrimination of normal and abnormal lesions			0	40%	40%	30%	30%	4	3	5	7	10	6	1	8	9	2	Version 3	Grayscale heatmap		Addition of readable lesion types	Increased diagnostic accuracy for lesion detection	Comparison function for lesions	Alarm system for urgent conditions
F			inpatient	outpatient	yes	yes	40	86	50	100	Relatively accurate AI results	Lowers the risk of missing lesions	User-friendly method that makes checking AI results easy			Lesion type (abbreviation)	Lesion location (ROI)		80	50	-49	Shortens decision times	Enables lesion detection	Discrimination of normal and abnormal lesions			-50	100%	100%	100%	80%	3	1	2	5	6	7	8	4	9	10	Version 2	Color heatmap				Comparison function for lesions
M	ER	ICU	inpatient	outpatient
F					yes	no	2	93
M	ER	ICU	inpatient	outpatient	no	no	0	21	80	5		Lowers the risk of missing lesions				Lesion type (abbreviation)	Lesion location (ROI)		80	30	-20		Enables lesion detection	Discrimination of normal and abnormal lesions			0	20%	30%	80%	80%	4	5	2	1	6	10	8	3	9	7	Version 3	Color heatmap				Comparison function for lesions
F	ER		inpatient	outpatient	no	no	21	52
M	ER		inpatient	outpatient	no	no	0	52
M					no	no	16	46	54	0									58	30	9		Enables lesion detection				0	70%	70%	90%	60%	1	2	3	4	5	10	8	7	9	6	Version 3	Grayscale heatmap					Alarm system for urgent conditions
M			inpatient	outpatient	yes	no	32	75	50	5		Lowers the risk of missing lesions			Total abnormality score	Lesion type (abbreviation)	Lesion location (ROI)	Abnormality score (per lesion)	92	12	8	Shortens decision times		Discrimination of normal and abnormal lesions			-25	70%	70%	70%	70%	2	1	3	4	10	5	6	7	8	9	Version 3	Grayscale heatmap
F			inpatient	outpatient	no	no	20	70
M	ER		inpatient	outpatient	no	no	0	0	50	100		Lowers the risk of missing lesions			Total abnormality score	Lesion type (abbreviation)	Lesion location (ROI)	Abnormality score (per lesion)	80	0	-50	Shortens decision times	Enables lesion detection		Differential diagnosis of lesions		0	100%	100%	100%	100%	3	1	5	2	8	4	9	6	10	7	Version 2	Color heatmap			Increased diagnostic accuracy for lesion detection	Comparison function for lesions	Alarm system for urgent conditions
M			inpatient	outpatient	no	no	20	20	70	20							Lesion location (ROI)		50	20	0			Discrimination of normal and abnormal lesions			0	70%	50%	70%	50%	1	2	4	6	7	9	5	8	10	3	Version 3	Color heatmap		Addition of readable lesion types	Increased diagnostic accuracy for lesion detection	Comparison function for lesions	Alarm system for urgent conditions
M	ER	ICU	inpatient	outpatient	yes	no	0	32
F	ER	ICU	inpatient	outpatient	yes	yes	50	89	75	10		Lowers the risk of missing lesions	User-friendly method that makes checking AI results easy	Has become routine to check the AI results	Total abnormality score	Lesion type (abbreviation)	Lesion location (ROI)	Abnormality score (per lesion)	90	51	-40		Enables lesion detection		Differential diagnosis of lesions		-10	100%	90%	100%	70%	7	9	10	6	4	2	5	3	1	8	Version 3	기타 의견을 입력해주세요	둘다 좋다.			Comparison function for lesions	Alarm system for urgent conditions	Expansion of the applicable age range
F			inpatient		no	no	0	78	68	15		Lowers the risk of missing lesions	User-friendly method that makes checking AI results easy	Has become routine to check the AI results	Total abnormality score	Lesion type (abbreviation)	Lesion location (ROI)		81	5	30	Shortens decision times					-20	50%	70%	50%	50%	2	3	4	5	1	6	7	8	9	10	Version 3	Color heatmap			Increased diagnostic accuracy for lesion detection	Comparison function for lesions
F	ER		inpatient		no	no	31	46	35	5		Lowers the risk of missing lesions					Lesion location (ROI)	Abnormality score (per lesion)	49	30	20			Discrimination of normal and abnormal lesions			-1		50%	50%		2	1	3	6	9	7	10	4	5	8	Version 3	Color heatmap				Comparison function for lesions	Alarm system for urgent conditions
F	ER	ICU	inpatient	outpatient	yes	no	1	70	10	50		Lowers the risk of missing lesions			Total abnormality score		Lesion location (ROI)		80	0	10		Enables lesion detection	Discrimination of normal and abnormal lesions			-10	100%	70%	100%	100%	1	3	4	5	9	6	7	10	8	2	Version 3	Color heatmap			Increased diagnostic accuracy for lesion detection		Alarm system for urgent conditions
F				outpatient	no	yes	26	51
M		ICU		outpatient	no	no	25	51	85	100		Lowers the risk of missing lesions	User-friendly method that makes checking AI results easy	Has become routine to check the AI results					80	10	-10		Enables lesion detection				0	80%	80%	80%	50%	1	5	2	6	8	4	3	10	9	7	Version 3	Grayscale heatmap				Comparison function for lesions	Alarm system for urgent conditions
M	ER		inpatient	outpatient	yes	no	0	50	80	30	Relatively accurate AI results	Lowers the risk of missing lesions	User-friendly method that makes checking AI results easy	Has become routine to check the AI results	Total abnormality score	Lesion type (abbreviation)	Lesion location (ROI)	Abnormality score (per lesion)	90	10	-50	Shortens decision times	Enables lesion detection	Discrimination of normal and abnormal lesions	Differential diagnosis of lesions	Triage of radiographs for reading sessions	-30	90%	90%	90%	90%	2	3	1	4	5	6	7	8	9	10	Version 3	Grayscale heatmap			Increased diagnostic accuracy for lesion detection	Comparison function for lesions
M	ER	ICU	inpatient	outpatient	no	no	0	15	10	98		Lowers the risk of missing lesions					Lesion location (ROI)		70	1	1			Discrimination of normal and abnormal lesions			0	50%	50%	50%	50%	2	3	1	4	10	6	5	7	8	9	Version 3	Color heatmap				Comparison function for lesions	Alarm system for urgent conditions
M		ICU	inpatient	outpatient	no	no	0	50	10	100			User-friendly method that makes checking AI results easy		Total abnormality score				80	0	22			Discrimination of normal and abnormal lesions			-24	90%	90%	80%	90%	1	2	3	4	5	6	7	8	9	10	Version 2	Color heatmap			Increased diagnostic accuracy for lesion detection	Comparison function for lesions
M	ER		inpatient	outpatient	yes	no	0	40	40	100		Lowers the risk of missing lesions	User-friendly method that makes checking AI results easy	Has become routine to check the AI results	Total abnormality score	Lesion type (abbreviation)		Abnormality score (per lesion)	70	30	-20		Enables lesion detection	Discrimination of normal and abnormal lesions			-40	70%	30%	30%	70%	2	4	1	6	8	9	7	3	10	5	Version 3	Color heatmap				Comparison function for lesions	Alarm system for urgent conditions
M				outpatient	yes	yes	45	50
M				outpatient	yes	yes	25	100	9	100		Lowers the risk of missing lesions				Lesion type (abbreviation)	Lesion location (ROI)		90	0	-37	Shortens decision times		Discrimination of normal and abnormal lesions			-31	80%	50%	50%	50%	3	6	1	2	10	8	9	4	7	5	Version 3	Color heatmap					Alarm system for urgent conditions
F			inpatient		yes	yes	20	60
M	ER		inpatient	outpatient	no	yes	20	40	5	1		Lowers the risk of missing lesions			Total abnormality score				50	0	0		Enables lesion detection				0	50%	70%	80%	80%	1	2	7	5	4	9	10	8	6	3	Version 3	Color heatmap		Addition of readable lesion types
M	ER				no	no	0	50	80	7		Lowers the risk of missing lesions				Lesion type (abbreviation)			50	50	25		Enables lesion detection	Discrimination of normal and abnormal lesions			-10			50%		4	1	5	2	3	6	7	8	9	10	Version 3	Grayscale heatmap			Increased diagnostic accuracy for lesion detection
F	ER	ICU	inpatient	outpatient	yes	yes	15	50	70	60		Lowers the risk of missing lesions				Lesion type (abbreviation)			80	50	-20	Shortens decision times	Enables lesion detection	Discrimination of normal and abnormal lesions			-10	80%	20%	50%	10%	1	4	2	9	8	7	3	5	10	6	Version 3	Grayscale heatmap			Increased diagnostic accuracy for lesion detection		Alarm system for urgent conditions
M	ER				no	no	0	30
F	ER	ICU	inpatient	outpatient	no	no	0	50	97	10		Lowers the risk of missing lesions					Lesion location (ROI)		50	33	33				Differential diagnosis of lesions		-5	50%	50%	50%	50%	1	2	3	6	7	8	9	10	5	4	Version 2	Color heatmap			Increased diagnostic accuracy for lesion detection	Comparison function for lesions	Alarm system for urgent conditions
M	ER			outpatient	yes	no	0	51	74	100		Lowers the risk of missing lesions		Has become routine to check the AI results	Total abnormality score		Lesion location (ROI)	Abnormality score (per lesion)	40	10	10	Shortens decision times					0	70%	70%	70%	70%	6	1	7	2	3	8	9	4	10	5	Version 3	Color heatmap			Increased diagnostic accuracy for lesion detection		Alarm system for urgent conditions
F	ER		inpatient	outpatient	no	yes	60	75	80	100		Lowers the risk of missing lesions			Total abnormality score	Lesion type (abbreviation)	Lesion location (ROI)	Abnormality score (per lesion)	60	0	-10		Enables lesion detection	Discrimination of normal and abnormal lesions			0	50%	50%	80%	50%	2	4	1	7	8	9	6	3	5	10	Version 3	Grayscale heatmap			Increased diagnostic accuracy for lesion detection		Alarm system for urgent conditions	Expansion of the applicable age range
F	ER				no	no	0	0	40	0									70	0	-30		Enables lesion detection				0	70%	40%	40%	30%	3	2	10	5	4	7	9	1	8	6	Version 3	Color heatmap				Comparison function for lesions
M	ER	ICU	inpatient	outpatient	yes	no	0	50	75	100			User-friendly method that makes checking AI results easy	Has become routine to check the AI results		Lesion type (abbreviation)	Lesion location (ROI)		51	20	25	Shortens decision times	Enables lesion detection	Discrimination of normal and abnormal lesions	Differential diagnosis of lesions	Triage of radiographs for reading sessions	0	70%	70%	100%	70%	4	2	5	6	1	7	10	3	8	9	Version 3	Grayscale heatmap		Addition of readable lesion types	Increased diagnostic accuracy for lesion detection	Comparison function for lesions	Alarm system for urgent conditions	Expansion of the applicable age range
M	ER				no	no	0	28	17	23		Lowers the risk of missing lesions				Lesion type (abbreviation)			44	20	-26	Shortens decision times					-15	50%	50%	50%	50%	1	2	3	4	5	6	7	8	9	10	Version 2	Color heatmap		Addition of readable lesion types
M	ER	ICU	inpatient	outpatient	no	no	1	49	50	100	Relatively accurate AI results	Lowers the risk of missing lesions	User-friendly method that makes checking AI results easy	Has become routine to check the AI results	Total abnormality score	Lesion type (abbreviation)	Lesion location (ROI)		80	80	-50	Shortens decision times	Enables lesion detection	Discrimination of normal and abnormal lesions	Differential diagnosis of lesions	Triage of radiographs for reading sessions	-50	100%	100%	100%	100%	7	1	4	6	2	8	5	3	9	10	Version 3	Grayscale heatmap		Addition of readable lesion types	Increased diagnostic accuracy for lesion detection	Comparison function for lesions	Alarm system for urgent conditions	Expansion of the applicable age range
F		ICU	inpatient	outpatient	yes	no	0	10	80	15		Lowers the risk of missing lesions					Lesion location (ROI)		75	50	2		Enables lesion detection				0	80%	60%	50%	50%	1	2	9	3	4	5	6	7	10	8	Version 3	Grayscale heatmap				Comparison function for lesions	Alarm system for urgent conditions
F			inpatient		yes	no	49	83	73	50		Lowers the risk of missing lesions				Lesion type (abbreviation)	Lesion location (ROI)		30	0	-50			Discrimination of normal and abnormal lesions			0	90%	70%	100%	30%	1	2	3	7	4	8	6	5	9	10	Version 3	Color heatmap			Increased diagnostic accuracy for lesion detection	Comparison function for lesions
M	ER				no	no	0	0	0	0									1	0	0						0	0%	0%	0%	0%	10	9	8	7	6	5	4	3	2	1	Version 3	기타 의견을 입력해주세요	잘 모름
F			inpatient	outpatient	no	yes	24	10
M	ER	ICU	inpatient	outpatient	yes	no	0	13	5	100		Lowers the risk of missing lesions	User-friendly method that makes checking AI results easy		Total abnormality score				51	0	50	Shortens decision times		Discrimination of normal and abnormal lesions			-50	70%	70%	70%	70%	1	3	2	6	10	7	8	4	9	5	Version 3	Color heatmap			Increased diagnostic accuracy for lesion detection	Comparison function for lesions	Alarm system for urgent conditions
M			inpatient		yes	no	18	68	27	99	Relatively accurate AI results	Lowers the risk of missing lesions			Total abnormality score	Lesion type (abbreviation)	Lesion location (ROI)	Abnormality score (per lesion)	90	6	-38	Shortens decision times	Enables lesion detection		Differential diagnosis of lesions		-38		80%		20%	3	2	4	1	6	5	7	8	10	9	Version 3	Color heatmap			Increased diagnostic accuracy for lesion detection		Alarm system for urgent conditions
F	ER	ICU	inpatient	outpatient	no	no	0	29	30	20		Lowers the risk of missing lesions	User-friendly method that makes checking AI results easy			Lesion type (abbreviation)	Lesion location (ROI)	Abnormality score (per lesion)	30	20	0			Discrimination of normal and abnormal lesions			0	30%	30%	50%	30%	1	2	4	8	10	3	5	6	9	7	Version 3	Grayscale heatmap			Increased diagnostic accuracy for lesion detection	Comparison function for lesions	Alarm system for urgent conditions	Expansion of the applicable age range
M			inpatient		yes	yes	11	18	11	32	Relatively accurate AI results	Lowers the risk of missing lesions			Total abnormality score	Lesion type (abbreviation)	Lesion location (ROI)	Abnormality score (per lesion)	50	15	8		Enables lesion detection				0		20%			4	5	1	8	9	7	2	6	10	3	Version 3	Grayscale heatmap					Alarm system for urgent conditions
F		ICU	inpatient		no	yes	10	20	50	10			User-friendly method that makes checking AI results easy		Total abnormality score	Lesion type (abbreviation)	Lesion location (ROI)		81	30	-30	Shortens decision times	Enables lesion detection				-30	80%	80%	80%	80%	2	4	7	5	3	6	8	1	9	10	Version 3	Grayscale heatmap				Comparison function for lesions
M	ER	ICU	inpatient	outpatient	no	no	0	50	70	100		Lowers the risk of missing lesions	User-friendly method that makes checking AI results easy	Has become routine to check the AI results	Total abnormality score	Lesion type (abbreviation)	Lesion location (ROI)	Abnormality score (per lesion)	66	51	-10		Enables lesion detection	Discrimination of normal and abnormal lesions			0	70%	70%	80%	10%	6	1	4	5	3	7	8	2	10	9	Version 2	Color heatmap				Comparison function for lesions	Alarm system for urgent conditions
F			inpatient		no	no	0	10	30	70	Relatively accurate AI results	Lowers the risk of missing lesions	User-friendly method that makes checking AI results easy				Lesion location (ROI)	Abnormality score (per lesion)	80	20	0		Enables lesion detection	Discrimination of normal and abnormal lesions			-9	60%	90%	90%	90%	2	1	5	8	7	10	6	3	9	4	Version 3	Color heatmap			Increased diagnostic accuracy for lesion detection	Comparison function for lesions	Alarm system for urgent conditions
M	ER		inpatient	outpatient	no	no	0	20	15	5		Lowers the risk of missing lesions				Lesion type (abbreviation)	Lesion location (ROI)		20	1	-5	Shortens decision times	Enables lesion detection	Discrimination of normal and abnormal lesions	Differential diagnosis of lesions		0	50%	60%	80%	70%	1	2	3	4	10	6	5	7	8	9	Version 3	Color heatmap		Addition of readable lesion types
F				outpatient	no	yes	25	49	15	50			User-friendly method that makes checking AI results easy				Lesion location (ROI)		48	0	32	Shortens decision times		Discrimination of normal and abnormal lesions			-33	60%	80%	80%	80%	1	4	3	5	6	7	8	2	9	10	Version 3	Color heatmap		Addition of readable lesion types	Increased diagnostic accuracy for lesion detection	Comparison function for lesions
F		ICU	inpatient		no	no	0	10	30	15		Lowers the risk of missing lesions					Lesion location (ROI)		50	20	0	Shortens decision times	Enables lesion detection				0	70%	20%	70%	20%	1	3	5	6	8	4	7	9	10	2	Version 3	Color heatmap			Increased diagnostic accuracy for lesion detection		Alarm system for urgent conditions
F			inpatient		no	no	0	50	35	100		Lowers the risk of missing lesions	User-friendly method that makes checking AI results easy			Lesion type (abbreviation)	Lesion location (ROI)		70	10	0	Shortens decision times	Enables lesion detection				0	80%	80%	80%	80%	1	2	3	5	8	9	4	7	10	6	Version 3	Grayscale heatmap			Increased diagnostic accuracy for lesion detection	Comparison function for lesions	Alarm system for urgent conditions
F			inpatient		no	no	0	50	75	80	Relatively accurate AI results	Lowers the risk of missing lesions	User-friendly method that makes checking AI results easy		Total abnormality score		Lesion location (ROI)		69	10	-30		Enables lesion detection	Discrimination of normal and abnormal lesions			-20	70%	80%	70%	30%	2	1	6	7	5	3	8	4	9	10	Version 2	Color heatmap			Increased diagnostic accuracy for lesion detection	Comparison function for lesions
M			inpatient		no	no	52	57	50	15		Lowers the risk of missing lesions			Total abnormality score	Lesion type (abbreviation)	Lesion location (ROI)	Abnormality score (per lesion)	90	50	-25	Shortens decision times	Enables lesion detection		Differential diagnosis of lesions		0	90%	90%	90%	90%	1	4	2	6	8	9	3	7	10	5	Version 3	Color heatmap			Increased diagnostic accuracy for lesion detection	Comparison function for lesions	Alarm system for urgent conditions
M	ER				no	no	16	31
M				outpatient	yes	yes	15	68	70	9				Has become routine to check the AI results	Total abnormality score		Lesion location (ROI)		81	20	38	Shortens decision times		Discrimination of normal and abnormal lesions			-45	90%	70%	90%	90%	3	2	1	8	4	7	10	5	6	9	Version 3	Grayscale heatmap			Increased diagnostic accuracy for lesion detection	Comparison function for lesions	Alarm system for urgent conditions
M	ER	ICU	inpatient	outpatient	no	no	1	15	10	2		Lowers the risk of missing lesions					Lesion location (ROI)		20	10	-20		Enables lesion detection				0	30%	30%	40%	40%	1	5	2	6	7	8	3	4	9	10	Version 3	Color heatmap					Alarm system for urgent conditions
F			inpatient	outpatient	yes	no	0	47
F			inpatient	outpatient
M	ER	ICU	inpatient	outpatient	no	no	11	41	80	5		Lowers the risk of missing lesions				Lesion type (abbreviation)	Lesion location (ROI)		30	11	15		Enables lesion detection				0	20%	20%	20%	20%	6	3	1	4	5	9	8	2	7	10	Version 3	Grayscale heatmap		Addition of readable lesion types	Increased diagnostic accuracy for lesion detection	Comparison function for lesions	Alarm system for urgent conditions	Expansion of the applicable age range
M			inpatient		no	no	52	51
F	ER				no	no	0	10
F		ICU	inpatient		yes	no	0	20	60	50			User-friendly method that makes checking AI results easy			Lesion type (abbreviation)	Lesion location (ROI)		30	10	-10			Discrimination of normal and abnormal lesions			0	70%	20%	70%	20%	1	2	6	4	7	8	9	10	5	3	Version 3	Color heatmap			Increased diagnostic accuracy for lesion detection		Alarm system for urgent conditions
M			inpatient		no	no	30	28	49	28		Lowers the risk of missing lesions			Total abnormality score			Abnormality score (per lesion)	51	26	-3		Enables lesion detection				-2	70%	70%	70%	70%	1	2	8	3	6	7	9	4	10	5	Version 3	Grayscale heatmap			Increased diagnostic accuracy for lesion detection	Comparison function for lesions
M			inpatient		no	no	4	4
M					yes	yes	60	70
F				outpatient	no	yes	34	65	70	100		Lowers the risk of missing lesions	User-friendly method that makes checking AI results easy			Lesion type (abbreviation)	Lesion location (ROI)		80	21	-30	Shortens decision times		Discrimination of normal and abnormal lesions			-20	90%	90%			2	1	4	6	8	7	9	5	10	3	Version 3	Color heatmap		Addition of readable lesion types		Comparison function for lesions
M			inpatient	outpatient	no	no	0	32	5	100		Lowers the risk of missing lesions	User-friendly method that makes checking AI results easy				Lesion location (ROI)	Abnormality score (per lesion)	90	10	-30	Shortens decision times	Enables lesion detection	Discrimination of normal and abnormal lesions			-33	100%	70%	100%	70%	1	2	5	4	10	3	9	8	7	6	Version 3	Color heatmap			Increased diagnostic accuracy for lesion detection
[truncated: 5 more columns]

## Sheet: radiologist
sex	Experience with AI-based education	Experience with AI-based research	Overall experience with AI (~2020.2)	Overall experience with AI (2020.3~)	Proportion of chest radiographs among all utilized images in a day	Proportion of cases referring to AI results among all utilized chest radiographs in a day	Reasons for referring to the analysis results of the AI program				AI results that were mainly referred to				Subjective trust levels for the AI results	Extent of changing one’s own reading results after referring to the AI results	Influence on the reading time of chest radiographs	Best advantage of the AI-based software					Influence on the number of reading requests	pick the location where they thought the AI results were put to best use				Ranking the most useful finding among the nine types of lesions analyzed by AI										preferred version	preferred map	AI results that would be welcomed if available after future developments in technology						Perceptions on AI-based medical devices	Diagnostic accuracy of their reading	Influence on the reading time of chest radiographs	Perceptions on the future use of AI
Response	Response	Response	Open-Ended Response	Open-Ended Response	Open-Ended Response	Open-Ended Response	Relatively accurate AI results	Lowers the risk of missing lesions	User-friendly method that makes checking AI results easy	Has become routine to check the AI results	Total abnormality score	Lesion type (abbreviation)	Lesion location (ROI)	Abnormality score (per lesion)	Open-Ended Response	Open-Ended Response	Open-Ended Response	Shortens decision times	Enables lesion detection	Discrimination of normal and abnormal lesions	Differential diagnosis of lesions	Triage of radiographs for reading sessions	Open-Ended Response	Outpatient	Inpatient	ER	ICU	Nodule	Consolidation	Pneumothorax	Atelectasis	Cardiomegaly	Fibrosis	Pneumoperitoneum	Pleural effusion	Calcification	Tuberculosis	Response	Response	Addition of readable lesion types	Increased diagnostic accuracy for lesion detection	Comparison function for lesions	Alarm system for urgent conditions	Expansion of the applicable age range	Broader application to imaging other than chest imaging	Open-Ended Response	Open-Ended Response	Open-Ended Response	Open-Ended Response
M	yes	no	0	51	30	75		Lowers the risk of missing lesions					Lesion location (ROI)		70	10	-15	Shortens decision times	Enables lesion detection				-50	80%	50%	80%	50%	3	5	1	2	10	7	4	6	8	9	Version 3	Grayscale heatmap		Increased diagnostic accuracy for lesion detection	Comparison function for lesions				25	25	-25	50
M	yes	yes	25	75
M	yes	no	0	25	5	100		Lowers the risk of missing lesions			Total abnormality score		Lesion location (ROI)		82	0	0		Enables lesion detection				0	50%	50%	50%	50%	2	1	3	4	8	5	10	7	9	6	Version 3	Color heatmap		Increased diagnostic accuracy for lesion detection					50	50	0	50
M	yes	no	48	58	7	100	Relatively accurate AI results	Lowers the risk of missing lesions	User-friendly method that makes checking AI results easy	Has become routine to check the AI results	Total abnormality score	Lesion type (abbreviation)	Lesion location (ROI)	Abnormality score (per lesion)	56	0	-39	Shortens decision times	Enables lesion detection	Discrimination of normal and abnormal lesions			-50	80%	70%	90%	70%	1	4	2	6	7	8	3	5	9	10	Version 3	Grayscale heatmap			Comparison function for lesions	Alarm system for urgent conditions	Expansion of the applicable age range		7	29	-14	50
F	yes	yes	0	30	30	30		Lowers the risk of missing lesions					Lesion location (ROI)		70	20	-10	Shortens decision times					-20	50%	20%	20%	10%	1	3	2	4	9	5	10	6	8	7	Version 3	Color heatmap		Increased diagnostic accuracy for lesion detection	Comparison function for lesions	Alarm system for urgent conditions			30	20	-10	30
M	yes	yes	0	31	1	100	Relatively accurate AI results	Lowers the risk of missing lesions	User-friendly method that makes checking AI results easy	Has become routine to check the AI results	Total abnormality score	Lesion type (abbreviation)	Lesion location (ROI)		90	50	0	Shortens decision times	Enables lesion detection	Discrimination of normal and abnormal lesions		Triage of radiographs for reading sessions	0	100%	100%	100%	100%	1	2	3	6	7	5	8	9	10	4	Version 3	Grayscale heatmap			Comparison function for lesions	Alarm system for urgent conditions	Expansion of the applicable age range	Broader application to imaging other than chest imaging	26	30	0	49
M	yes	no	0	80
F	yes	no	0	33	8	85	Relatively accurate AI results	Lowers the risk of missing lesions	User-friendly method that makes checking AI results easy		Total abnormality score	Lesion type (abbreviation)	Lesion location (ROI)	Abnormality score (per lesion)	66	10	7		Enables lesion detection	Discrimination of normal and abnormal lesions			0	90%	70%	90%	70%	2	4	1	7	5	8	6	3	10	9	Version 3	Grayscale heatmap	Addition of readable lesion types	Increased diagnostic accuracy for lesion detection	Comparison function for lesions	Alarm system for urgent conditions	Expansion of the applicable age range	Broader application to imaging other than chest imaging	40	30	10	45
F	yes	yes	60	23	33	7		Lowers the risk of missing lesions			Total abnormality score				16	0	0			Discrimination of normal and abnormal lesions			-27	50%	30%	80%	10%	1	2	3	5	4	6	7	8	9	10	Version 2	Color heatmap		Increased diagnostic accuracy for lesion detection					19	16	-18	0
M	no	no	1	60	15	100		Lowers the risk of missing lesions		Has become routine to check the AI results			Lesion location (ROI)		61	5	-50	Shortens decision times	Enables lesion detection				-22	100%	100%	100%	50%	7	4	1	6	5	8	2	3	9	10	Version 2	Grayscale heatmap		Increased diagnostic accuracy for lesion detection	Comparison function for lesions				30	10	-30	49
F	yes	yes	20	75	70	90		Lowers the risk of missing lesions	User-friendly method that makes checking AI results easy	Has become routine to check the AI results		Lesion type (abbreviation)	Lesion location (ROI)	Abnormality score (per lesion)	75	25	10	Shortens decision times	Enables lesion detection	Discrimination of normal and abnormal lesions			-20	70%	80%	90%	90%	2	4	1	5	8	9	7	3	10	6	Version 3	Grayscale heatmap		Increased diagnostic accuracy for lesion detection	Comparison function for lesions		Expansion of the applicable age range		40	40	-10	50
F	yes	yes	75	83	12	100		Lowers the risk of missing lesions	User-friendly method that makes checking AI results easy	Has become routine to check the AI results	Total abnormality score		Lesion location (ROI)		38	12	-34	Shortens decision times	Enables lesion detection	Discrimination of normal and abnormal lesions			-36	80%	70%	80%	50%	2	3	1	4	8	7	5	9	10	6	Version 3	Grayscale heatmap					Expansion of the applicable age range	Broader application to imaging other than chest imaging	30	31	-20	38
F	yes	no	0	51	3	100	Relatively accurate AI results	Lowers the risk of missing lesions			Total abnormality score		Lesion location (ROI)		70	20	-20	Shortens decision times	Enables lesion detection	Discrimination of normal and abnormal lesions			-25	80%	60%	70%	50%	3	4	1	5	6	7	2	8	9	10	Version 3	Color heatmap		Increased diagnostic accuracy for lesion detection		Alarm system for urgent conditions	Expansion of the applicable age range		21	30	-20	30
M	yes	no	20	50	10	85	Relatively accurate AI results	Lowers the risk of missing lesions			Total abnormality score		Lesion location (ROI)		90	25	-25		Enables lesion detection	Discrimination of normal and abnormal lesions			-40	50%	70%	90%	90%	6	3	1	7	4	8	2	5	9	10	Version 3	Grayscale heatmap		Increased diagnostic accuracy for lesion detection	Comparison function for lesions				25	25	-25	25
F	yes	yes	71	94	20	100		Lowers the risk of missing lesions	User-friendly method that makes checking AI results easy	Has become routine to check the AI results	Total abnormality score				81	30	-35		Enables lesion detection	Discrimination of normal and abnormal lesions		Triage of radiographs for reading sessions	-16	80%	30%	80%	20%	2	3	1	6	8	7	4	9	10	5	Version 3	Grayscale heatmap							17	28	-27	22
